# Supplementary material for: Investigation of genetic diversity and population structure of common wheat cultivars in northern China using DArT markers
Source: BMC Genet. 2011 May 11;12:42. doi: 10.1186/1471-2156-12-42 (PMC3114777; doi:10.1186/1471-2156-12-42)
Supplement: Additional file 1 — Common wheat cultivars and lines in northern China used in this study. Additional file provides information of cultivars (lines), including its origin and pedigrees, cultivated in Chinese wheat region, and carrying or not 1RS/1BL translocation. In the table, symbols '+' and '-' indicate the presence and absence of 1RS/1BL, respectively. [file 1471-2156-12-42-S1.XLS]

## Sheet: Sheet1
Name	Orign	Wheat Region	1RS/1BL	Cultivar(C)/Line (L)	Pedigree
Jing411	Beijing	North Winter Wheat Region	-	C	Fengkang2/Changfeng1
Jing9428	Beijing	North Winter Wheat Region	-	C	Jing411/Germany one ton
Waimaigailiang-2	Beijing	North Winter Wheat Region	-	L
Jingdong8	Beijing	North Winter Wheat Region	+	C	(Avrora／5238-016)／Hongliang4／(Youmanghong7／Lovrin10号)
08Chunguang23	Beijing_CAAS	North Winter Wheat Region	-	L
AM5215	Beijing_CAAS	North Winter Wheat Region	-	L	Nongda3330/0290
IG4023	Beijing_CAAS	North Winter Wheat Region	-	L
F4370-1	Beijing_CAAS	North Winter Wheat Region	+	L
Kenong199	Beijing_CAAS	North Winter Wheat Region	+	C	Shi4185/Kenong9204
CA0175	Beijing_CAS	North Winter Wheat Region	-	C	BPM27/Jing411
CA0548	Beijing_CAS	North Winter Wheat Region	-	L
RS527	Beijing_CAS	North Winter Wheat Region	-	L	CA9722//CA9722/Zhongmai16
Zhongyou9507	Beijing_CAS	North Winter Wheat Region	-	C	Zhongzuo8131-1 derivatives
CA0477	Beijing_CAS	North Winter Wheat Region	+	L
Dong8131	Beijing_CAS	North Winter Wheat Region	+	L	Jing711/Zhong7606//引1053
ND3308	Beijing_Nongda	North Winter Wheat Region	-	L
ND3383	Beijing_Nongda	North Winter Wheat Region	-	L
ND3519	Beijing_Nongda	North Winter Wheat Region	-	L
ND211	Beijing_Nongda	North Winter Wheat Region	+	C	Nongda3338/F390
ND3198	Beijing_Nongda	North Winter Wheat Region	+	L	Nongda3338(7660/Xiaoyan Restorer/3/R5/Jingsuang2/Lovrin13)/91170
ND3236-4	Beijing_Nongda	North Winter Wheat Region	+	L
ND3244	Beijing_Nongda	North Winter Wheat Region	+	L	Nongda3338/F390
ND3292R	Beijing_Nongda	North Winter Wheat Region	+	L	Nongda3338/S180
ND3292白	Beijing_Nongda	North Winter Wheat Region	+	C	Nongda3338/S180
Ji96-5008	Hebei	Yellow-Huai Winter Wheat Region	+	L
Baomai6	Hebei_Baoding	Yellow-Huai Winter Wheat Region	+	L
Henong1150	Hebei_Baoding	Yellow-Huai Winter Wheat Region	+	L
Henong2552	Hebei_Baoding	Yellow-Huai Winter Wheat Region	+	L
Henong5246	Hebei_Baoding	Yellow-Huai Winter Wheat Region	+	L
Henong604	Hebei_Baoding	Yellow-Huai Winter Wheat Region	+	L
Henongkang117	Hebei_Baoding	Yellow-Huai Winter Wheat Region	+	L
Gaocheng8901	Hebei_Gaocheng	Yellow-Huai Winter Wheat Region	-	C
Han00-7086	Hebei_Handan	Yellow-Huai Winter Wheat Region	+	C	Han93-4572/Shannongda91136
Han02-4080	Hebei_Handan	Yellow-Huai Winter Wheat Region	+	L	Han98-4282/Mian95-145
Han04-8062	Hebei_Handan	Yellow-Huai Winter Wheat Region	+	L
Han4587	Hebei_Handan	Yellow-Huai Winter Wheat Region	+	L	Han4032/85Zhong47
Heng97-5049	Hebei_Hengshui	Yellow-Huai Winter Wheat Region	-	L
Heng98112	Hebei_Hengshui	Yellow-Huai Winter Wheat Region	-	L
XF2900	Hebei_Hengshui	Yellow-Huai Winter Wheat Region	-	L
Hen4399	Hebei_Hengshui	Yellow-Huai Winter Wheat Region	+	C	Han6172/Hengshui28
Heng0628	Hebei_Hengshui	Yellow-Huai Winter Wheat Region	+	C	Heng71-3/Han6172
Heng5	Hebei_Hengshui	Yellow-Huai Winter Wheat Region	+	L
Heng5229	Hebei_Hengshui	Yellow-Huai Winter Wheat Region	+	C	Ji5418/Heng5041
Hengza4	Hebei_Hengshui	Yellow-Huai Winter Wheat Region	+	L
Shen99369	Hebei_Hengshui	Yellow-Huai Winter Wheat Region	+	L
Jimai20-HB	Hebei_Shijiazhuang	Yellow-Huai Winter Wheat Region	-	C	Youyi2/Shi3626
Shi02-6207	Hebei_Shijiazhuang	Yellow-Huai Winter Wheat Region	-	L	Ji935-352/Lumai21
Shi99-6123	Hebei_Shijiazhuang	Yellow-Huai Winter Wheat Region	-	L
Shiluan02-1	Hebei_Shijiazhuang	Yellow-Huai Winter Wheat Region	-	C	9411/9430
Shiqin08-0483	Hebei_Shijiazhuang	Yellow-Huai Winter Wheat Region	-	L
09189-1-2-1	Hebei_Shijiazhuang	Yellow-Huai Winter Wheat Region	+	L
Shi01-Z056	Hebei_Shijiazhuang	Yellow-Huai Winter Wheat Region	+	L
Shi4185	Hebei_Shijiazhuang	Yellow-Huai Winter Wheat Region	+	C	Zhi8094/Baofeng7228/Shi84-7120
Shil4058	Hebei_Shijiazhuang	Yellow-Huai Winter Wheat Region	+	L	Y18/Nongda3329
Shiluan5206	Hebei_Shijiazhuang	Yellow-Huai Winter Wheat Region	+	L
Shimai15	Hebei_Shijiazhuang	Yellow-Huai Winter Wheat Region	+	C	GSJimai38/92R137
Shixin616	Hebei_Shijiazhuang	Yellow-Huai Winter Wheat Region	+	C	Shixin733/9831
07-Zhong36	Henan_Anyang	Yellow-Huai Winter Wheat Region	+	L
07-Zhong38	Henan_Anyang	Yellow-Huai Winter Wheat Region	+	L
Lankao906	Henan_Lankao	Yellow-Huai Winter Wheat Region	+	C	(84)18Mzaleondbatr/Yumai2//90Selection_1BL/1RS
Yumai57	Henan_Luohe	Yellow-Huai Winter Wheat Region	-	C	Aizhao781/80(6)-3-3-10
Bainong4330	Henan_Xinxiang	Yellow-Huai Winter Wheat Region	-	L
Xingmai18	Henan_Xinxiang	Yellow-Huai Winter Wheat Region	-	C	(C5/Xinxiang3577)//Yumai69
Bainong64	Henan_Xinxiang	Yellow-Huai Winter Wheat Region	+	C	Bainong3217/(Yanda72-692-52/Shi82-5594)F1/Bainong84-4046-1)F2
Zheng005	Henan_Zhengzhou	Yellow-Huai Winter Wheat Region	-	C	85-5072/89330A
Zhengnong35-2	Henan_Zhengzhou	Yellow-Huai Winter Wheat Region	-	L
Zhengzhou18	Henan_Zhengzhou	Yellow-Huai Winter Wheat Region	-	L
Zheng366	Henan_Zhengzhou	Yellow-Huai Winter Wheat Region	+	C	Yumai47/PH82-2-2
Zhouyou10-2	Henan_Zhoukou	Yellow-Huai Winter Wheat Region	-	L
Zhou12	Henan_Zhoukou	Yellow-Huai Winter Wheat Region	+	C	Zhou8425A/SW73295
Zhoumai18	Henan_Zhoukou	Yellow-Huai Winter Wheat Region	+	C	Neixiang185/Zhoumai9
Huaimai0226	Jiangsu_Huaiyin	Yellow-Huai Winter Wheat Region	+	L
Luyuan212	Shandong	Yellow-Huai Winter Wheat Region	+	L
Bingmai8	Shandong_Binzhou	Yellow-Huai Winter Wheat Region	-	L
Deyou996	Shandong_Dezhou	Yellow-Huai Winter Wheat Region	-	L	(Anhui8679/Lude5)//PH85-16
Liangxing66	Shandong_Dezhou	Yellow-Huai Winter Wheat Region	-	C	Ji91102/Ji935031
Liangxing99	Shandong_Dezhou	Yellow-Huai Winter Wheat Region	-	C	(Ji91102/Lumai14)//PH85-16
Liangxing68	Shandong_Dezhou	Yellow-Huai Winter Wheat Region	+	L	Ji91102/Ji935031
984121	Shandong_Jinan	Yellow-Huai Winter Wheat Region	-	C	935024/935106
Jimai20-SD	Shandong_Jinan	Yellow-Huai Winter Wheat Region	-	C	Lumai14/Lu884187
Jinan17	Shandong_Jinan	Yellow-Huai Winter Wheat Region	-	C	5064/Lumai13
988044	Shandong_Jinan	Yellow-Huai Winter Wheat Region	+	C	865168/Shannongda84—1109//Ji84—5418
Jimai6079	Shandong_Jinan	Yellow-Huai Winter Wheat Region	+	L
Zhouyuan9369	Shandong_Laizhou	Yellow-Huai Winter Wheat Region	-	C	PH82-2-2/866-34
Denghai5049	Shandong_Laizhou	Yellow-Huai Winter Wheat Region	+	L
Denghai5384	Shandong_Laizhou	Yellow-Huai Winter Wheat Region	+	L
Laizhou127	Shandong_Laizhou	Yellow-Huai Winter Wheat Region	+	L
Laizhou3279	Shandong_Laizhou	Yellow-Huai Winter Wheat Region	+	L
PH85-17	Shandong_Taian	Yellow-Huai Winter Wheat Region	-	L	(79401/PH82-2-2)//Dezhou198
Shannong05-066	Shandong_Taian	Yellow-Huai Winter Wheat Region	-	L	PH82-2-2/954072
Shannong1801	Shandong_Taian	Yellow-Huai Winter Wheat Region	-	L
Shannongl025	Shandong_Taian	Yellow-Huai Winter Wheat Region	-	L
Shannongruan943	Shandong_Taian	Yellow-Huai Winter Wheat Region	-	L
Shannongyoumai3	Shandong_Taian	Yellow-Huai Winter Wheat Region	-	L	79401/Lumai1
SN1932	Shandong_Taian	Yellow-Huai Winter Wheat Region	-	L
Taishan008	Shandong_Taian	Yellow-Huai Winter Wheat Region	-	C	881414/876161
04Taian-4	Shandong_Taian	Yellow-Huai Winter Wheat Region	+	L
ShannongdaPH01-35	Shandong_Taian	Yellow-Huai Winter Wheat Region	+	L
SN1742	Shandong_Taian	Yellow-Huai Winter Wheat Region	+	L
Taishan9818	Shandong_Taian	Yellow-Huai Winter Wheat Region	+	C	Taishan187/935021
Weicai17	Shandong_Weifang	Yellow-Huai Winter Wheat Region	+	L
Yannong21	Shandong_Yangtai	Yellow-Huai Winter Wheat Region	-	C	Yan1933/Shan82-29
Yanfu188	Shandong_Yangtai	Yellow-Huai Winter Wheat Region	+	C	Yanzhong22/Xinmai7721/Lumai7
Yanyou361	Shandong_Yangtai	Yellow-Huai Winter Wheat Region	+	C	Yan1933/Shan82－29
Jinmai60	Shanxi_Taiyuan	Yellow-Huai Winter Wheat Region	+	C	Linfeng87－6015/Yun85－24
Yun97169	Shanxi_Taiyuan	Yellow-Huai Winter Wheat Region	+	L
Yunmai127	Shanxi_Taiyuan	Yellow-Huai Winter Wheat Region	+	L
Shanyou225	Shaanxi_Yangling	Yellow-Huai Winter Wheat Region	-	C	Xiaoyan6/NS2761
Shan623	Shaanxi_Yangling	Yellow-Huai Winter Wheat Region	+	L	Shan213/Shan167
Xiaoyan22	Shaanxi_Yangling	Yellow-Huai Winter Wheat Region	+	C	(Xiaoyan6/775-1)//Xiaoyan107
Xiaoyan986	Shaanxi_Yangling	Yellow-Huai Winter Wheat Region	+	L
+ and – indicate the presence and absence of 1RS/1BL, respectively.
